# Supplementary material for: The Impact of As-Built Surface Characteristics of Selective-Laser-Melted Ti-6Al-4V on Early Osteoblastic Response for Potential Dental Applications
Source: J Funct Biomater. 2025 Jun 23;16(7):230. doi: 10.3390/jfb16070230 (PMC12295017; doi:10.3390/jfb16070230)
Supplement: Supplementary file 1 [file jfb-16-00230-s001.zip]

Archive with 1 entries (1 files):
- jfb-3616037-supplementary.pdf
